# Supplementary material for: Establishment of a combination scoring method for diagnosis of ocular adnexal lymphoproliferative disease
Source: PLoS One. 2017 May 16;12(5):e0160175. doi: 10.1371/journal.pone.0160175 (PMC5433690; doi:10.1371/journal.pone.0160175)
Supplement: S1 File — (XLSX) [file pone.0160175.s003.xlsx]

## Sheet: RFH
	sex		age	interval	side		Periorbital swelling	Vision decrease	Proptosis	Epiphora	Pain	Motility impairment	Ptosis		LF-score	IgD	Expression score	percentage	CD23	Expression score	percentage	CD23占GC%	site			DNA-concentration	DNA-OD	IgH-FR1	IgH-FR2	IgH-FR3
																										ng/ul
1	M	1	82	48	bilateral		1		1						3		2	16		2	11	60	l			/	/	/	/	/
2	M	1	55	6	L				1			1			2		2	11		2	12		o			run-out	run-out	run-out	run-out	run-out
3	M	1	32	24	bilateral										3		3	26		2	13	30	l			run-out	run-out	run-out	run-out	run-out
4	M	1	62	360	bilateral				1						3		3	22		2	18	30	o nv m l			/	/	/	/	/
5	M	1	35	60	L		1		1						3		3	21		3	39	50	o			/	/	/	/	/
6	F	0	29	108	R		1		1						2		1	9		2	16	80	o l			/	/	/	/	/
7	M	1	64	48	R				1						3		2	14		3	36	80	o			88.3	1.81	-	-	-
8	F	0	13	48	R		1								3		3	32		3	38	60	l m			64.9	1.93	-	-	-
9	F	0	51	6	L				1						3		3	31		3	31	90	l			run-out	run-out	run-out	run-out	run-out
10	M	1	77	48	R		1		1						3		3	28		3	30	60	o			89.1	1.79	-	-	-
11	F	0	55	12	bilateral										3		2	15		3	41	80	o l			run-out	run-out	run-out	run-out	run-out
12	M	1	65	0.5	R		1		1		1				3		2	19		2	18	30	l			164.7	1.56	-	-	-
13	F	0	64	36	L		1	1	1						3		3	29		3	23	30	m l			147.2	1.81	-	-	-
14	F	0	37	24	R		1		1			1			2		2	11		2	19	30	o			185.1	1.71	-	-	-
15	M	1	56	84	bilateral		1		1						3		3	33		3	39	40	o l m			175.3	1.79	-	-	-
16	F	0	36	48	bilateral		1								2		2	14		3	25	60	o nv l			run-out	run-out	run-out	run-out	run-out
17	M	1	62	6	R		1		1						3		2	19		2	19		l			133.7	1.8
18	F	0	50	24	L		1					1			3		0	0		3	27	30	o			/	/	/	/	/
19	M	1	36	24	bilateral		1								3		3	31		3	39	30	l			165.5	1.91	-	-	-
20	M	1	71	72	R		1		1						3		2	14		3	30	70	o			147.4	1.65	-	-	-
21	F	0	58	96	bilateral		1		1						3		3	21		3	29	30	l			185.2	1.97	-	-	-
22	F	0	50	60	R		1		1						3		3	26		3	37	50	e m			133.7	1.73	-	-	-
23	F	0	80	2	bilateral		1								3		2	18		2	20		l			68.3	1.99	-	-	-
24	F	0	41	24	L		1		1			1			3		3	31		3	34	30	l			219.4	1.87	-	-	-
25	M	1	47	168	L				1						3		2	14		3	22	80	o			156.9	1.7	-	-	-
26	M	1	53	48	L		1		1	1					3		2	15		3	24	50	o m			184.3	1.92	-	-	-
27	F	0	42	84	L				1						3		3	23		3	31	60	o m			83.3	1.86	-	-	-
28	M	1	53	60	L				1						3		2	20		3	38	20	o m			run-out	run-out	run-out	run-out	run-out
29	M	1	72	48	bilateral		1		1						3		2	14		3	33	50	l			101.3	1.8	-	-	-
30	F	0	44	72	bilateral		1		1						3		2	15		2	13	5	l m			93.4	1.77	-	-	-
31	M	1	54	48	R		1		1						3		2	13		3	31	60	e m			run-out	run-out	run-out	run-out	run-out
32	F	0	39	36	bilateral		1		1						3		3	26		3	28	50	l			/	/	/	/	/
33	F	0	49	3	R		1		1						3		3	27		3	30	50（小GC内比例高）	l			89.5	2.01	-	-	-
34	F	0	45	48	bilateral		1		1						3		2	15		2	16	20	o			134.1	1.77	-	-	-
35	F	0	51	96	R		1		1						3		2	16		3	29	80	o m l			85.9	1.92	-	-	-
36	M	1	46	36	bilateral		1		1						2		3	26		3	24	50	o l			73.2	1.98	-	-	-
37	F	0	64	36	bilateral			1	1						3		2	15		3	34	80	m o			run-out	run-out	run-out	run-out	run-out
38	F	0	51	6	bilateral				1						3		2	14		3	25	60	o			59.9	1.81	-	-	-
39	F	0	53	3	R		1		1						3		3	21		3	28	30	m o			run-out	run-out	run-out	run-out	run-out
40	M	1	55	60	L				1						3		2	16		3	25	20	o			256.3	1.67	-	-	-
41	M	1	58	120	R		1		1						2		2	16		3	35	60	o			68.3	1.83	-	-	-
42	F	0	42	6	R		1		1						3		2	15		3	28	40	o l			73.5	1.91	-	-	-
43	M	1	40	60	bilateral		1		1						3		3	27		3	31	40	o l			run-out	run-out	run-out	run-out	run-out
44	F	0	64	36	bilateral				1						2		2	15		2	14	70	l			29.3	1.88	-	-	-
45	F	0	48	12	R		1		1	1					3		3	26		3	33	30	l			79.3	1.89	-	-	-
46	M	1	71	3	L		1		1				1		2		2	14		2	13	20	o			/	/	/	/	/
47	F	0	42	120	bilateral		1		1						3		3	29		3	38	50	o l m e			46.3	1.99	-	-	-
48	M	1	41	7	bilateral		1								3		3	21		1	1	1	l			164.2	1.95	-	-	-
49	F	0	44	36	L		1		1				1		3		2	20		3	39	60	o l			127.5	2.01	-	-	-
50	F	0	75	6	L		1		1						3		3	21		3	41	50	o			211.6	1.93	-	-	-
51	F	0	59	2	R		1		1						1		2	11		3	26	50	l			/	/	/	/	/
52	M	1	59	48	bilateral		1		1						2		2	14		3	11		o			210.3	1.93	-	-	-
53	M	1	57	132	bilateral		1		1						2		2	13		1	6	30	o			363.5	1.95	-	-	-
54	M	1	55	12	R			1	1						3		2	19		3	22	10	l			run-out	run-out	run-out	run-out	run-out
																												0	0	0
																										11run out
																										/	8
																										left35

## Sheet: ALH
no	sex		age	interval	side		Periorbital swelling	Vision decrease	Proptosis	Epiphora	Pain	Motility impairment	Ptosis			LF-score	IgD	Expression score	percentage	CD23	Expression score	percentage		site		DNA-concentration	DNA-OD	IgH-FR1	IgH-FR2	IgH-FR3
																										ng/ul
1	M	1	72	30	R				1							0		0	0		2	11		o m		run-out	run-out	run-out	run-out	run-out
2	F	0	25	6	L		1									0		1	1		0	0		o		/	/	/	/	/
3	M	1	34	1	R				1							0		1	1		1	4		o m		run-out	run-out	run-out	run-out	run-out
4	F	0	74	60	bilateral		1		1							0		0	0		1	3		c e		/	/	/	/	/
5	M	1	23	4	R		1		1							1		1	2		1	3		o e l m		/	/	/	/	/
6	F	0	70	12	R				1							1		1	3		1	3		o m		/	/	/	/	/
7	M	1	59	6	L		1	1	1							1		1	6		1	2		o m		/	/	/	/	/
8	M	1	71	24	L		1		1							1		1	2		1	6		o m		145.8	1.56	-	-	-
9	M	1	60	84	bilateral		1									2		1	3		2	13		l o		/	/	/	/	/
10	F	0	64	6	R		1		1							3		2	18		2	16		l o		run-out	run-out	run-out	run-out	run-out
11	M	1	61	48	L		1		1							1		1	1		2	15		o		145.4	1.74	-	-	+
12	M	1	38	12	R				1							1		1	3		2	11		o		163.3	1.66	-	-	-
13	M	1	61	24	R											0		1	1		1	10		o		175.3	1.81	-	-	-
14	F	0	49	36	R		1		1							1		1	2		1	7		o l m		86.8	1.89	-	-	-
15	F	0	38	12	R		1									1		1	5		1	6		o l		run-out	run-out	run-out	run-out	run-out
16	F	0	50	24	R		1		1							1		1	1		3	21		o		83.4	1.72	-	-	+
17	M	1	66	120	R		1		1							0		1	3		3	24		o m		68.9	1.83	-	+	-
18	M	1	52	24	R		1									3		2	14		2	15		o		118.4	1.46	-	-	-
19	M	1	51	5	R		1		1	1						2		2	11		2	19		o m		106.3	1.67	-	-	-
20	M	1	72	36	R		1		1							1		1	4		1	8		o		135.4	1.73	-	+	-
21	M	1	64	24	R		1		1							1		1	6		2	12		o		95.3	1.62	-	-	-
22	M	1	64	12	L		1		1							1		1	3		2	11		o m		run-out	run-out	run-out	run-out	run-out
23	M	1	77	36	R		1		1							1		1	5		2	13		o m		93.2	2.2	-	-	+
24	F	0	45	2	R				1		1					0		0	0		1	10		o		56.3	2.4	-	-	-
25	F	0	75	6	L		1		1							1		1	6		1	8		l		63.2	1.96	-	-	+
26	M	1	48	1	L		1									1		1	4		1	3		c		134.7	1.9	-	-	-
27	M	1	49	48	bilateral		1		1							1		1	3		3	24		o l		175.3	1.88	-	-	-
28	M	1	71	24	bilateral		1		1				1			0		0	0		3	23		o l		69.8	1.71	-	-	-
																												0	2	4	6
																									11	5run out
																										/	6
																										left17
	7
	17
	4
	24
	19
	9

## Sheet: MALT
																				IgD			CD23
no.	sex		age			Periorbital swelling	Vision decrease	Proptosis	Epiphora	Pain	Motility impairment	Ptosis					laterilty	LF-score		score	percentage		score	percentage				DNA-concentration	DNA-OD	IgH-FR1	IgH-FR2	IgH-FR3
		F=0 M=1		interval (month)																						site		ng/ul
1	F	0	53	6		1		1									L	2		2	12		3	29		o		/	/	/	/	/
2	M	1	35	12				1	1								L	1		1	3		2	14		o m		/	/	/	/	/
3	F	0	50	6		1		1									L	0		0	0		1	8		o		/	/	/	/	/
4	M	1	56	12		1		1				1					L	0		0	0		1	5		o c		run-out	run-out	run-out	run-out	run-out
5	F	0	83	4		1		1									R	1		0	0		1	9		l		run-out	run-out	run-out	run-out	run-out
6	M	1	55	3		1	1	1									L	0		0	0		1	5		o		/	/	/	/	/
7	F	0	81	3		1	1	1									L	0		1	2		1	3		o		/	/	/	/	/
8	M	1	85	12		1		1									R	1		1	1		1	5		o c		55.8	1.73	-	-	-
9	M	1	62	72		1	1	1				1					L	0		1	4		1	3		o c		/	/	/	/	/
10	M	1	61	96		1											bilateral	0		0	0		1	7		o		run-out	run-out	run-out	run-out	run-out
11	M	1	55	12		1		1									L	0		1	3		1	5		o		/	/	/	/	/
12	M	1	70	2		1											L	0		0	0		1	10		o m c		/	/	/	/	/
13	M	1	65	3				1			1						L	0		0	0		1	3		o		/	/	/	/	/
14	F	0	67	60		1		1				1					R	1		1	1		1	5		o m l		run-out	run-out	run-out	run-out	run-out
15	F	0	81	3		1		1		1							R	1		0	0		2	16		o m		run-out	run-out	run-out	run-out	run-out
16	M	1	58	18		1		1									L	1		1	1		1	8		o		/	/	/	/	/
17	M	1	49	12		1		1									R	1		1	4		2	13		o m		/	/	/	/	/
18	F	0	74	24		1		1				1					R	1		1	1		2	19		o m		run-out	run-out	run-out	run-out	run-out
19	M	1	61	72		1		1			1						R	1		0	0		3	23		o l		/	/	/	/	/
20	M	1	51	48		1		1									R	1		1	6		2	15		o		73.8	1.55	-	-	+
21	F	0	72	72							1						L	0		0	0		1	5		o n		85.3	1.61	+	+	-
22	M	1	55	24		1		1			1						L	1		0	1		1	4		o m l		57.3	1.87	-	-	+
23	M	1	66	3		1	1	1			1						R	0		0	1		1	1		o nv		run-out	run-out	run-out	run-out	run-out
24	M	1	71	4		1		1									R	2		1	7		3	21		o		56.7	1.73	+	+	-
25	M	1	51	2		1		1									bilateral	0		0	0		1	1		o m l		92.3	1.88	-	+	+
26	M	1	58	28		1		1									L	0		1	3		2	11		o c		run-out	run-out	run-out	run-out	run-out
27	M	1	52	24		1		1	1								L	1		0	0		2	13		o m		88.5	1.84	-	+	-
28	F	0	76	12		1		1									L	1		0	0		2	14		o c		63.2	1.59	+	-	+
29	M	1	61	48		1		1									bilateral	0		1	2		1	1		o m		68.9	1.92	-	+	+
30	M	1	50	1			1	1			1						bilateral	1		1	1		3	26		o		85.2	1.73	+	-	-
31	M	1	39	5				1									R	1		1	6		2	19		o		75.6	1.81	-	-	+
32	M	1	78	36		1		1									bilateral	1		1	2		1	6		o c		run-out	run-out	run-out	run-out	run-out
33	M	1	61	36				1	1		1						R	0		1	2		1	2		o c m		40.7	1.76	-	+	-
34	M	1	59	6		1											R	0		0	0		1	1		o		83.3	1.9	-	-	+
35	M	1	64	6		1		1									R	0		1	1		1	1		o		79.3	1.82	+	-	+
36	M	1	73	84		1		1				1					R	0		1	2		0	0		o m		83.9	2.2	-	-	-
37	M	1	63	240		1	1	1	1		1						R	0		1	1		1	2		o		46.4	1.97	+	-	-
38	M	1	50	8		1	1	1									R	2		2	11		2	17		l		run-out	run-out	run-out	run-out	run-out
39	M	1	55	48													L	0		1	3		1	3		o		96.4	1.92	-	-	+
40	M	1	65	12		1		1			1						L	0		1	1		1	2		o		86.9	1.83	-	-	+
41	M	1	93	12		1		1									R	0		0	0		1	5		o		95.3	1.87	-	-	-
42	M	1	61	6			1	1			1						R	1		2	12		1	9		o		87.4	1.75	-	+	-
43	M	1	68	36		1		1									R	1		1	1		1	8		o		75.8	1.77	+	-	+
																										e=eyelid	22	10	run-out
																										n= nasolacrimal duct		inquantity DNA'/OD<1.5	12	7	7	11	18
																										nv=nerve
																										o=orbital soft tissue		21	rest
																										l=lachrymal gland
																										m=extraocular muscle
																										c=conjunctiva
